# Supplementary material for: SALL1 enforces microglia-specific DNA binding and function of SMADs to establish microglia identity
Source: Nat Immunol. 2023 Jun 15;24(7):1188–99. doi: 10.1038/s41590-023-01528-8 (PMC10307637; doi:10.1038/s41590-023-01528-8)
Supplement: Supplementary file 3 — Full list of microglia-specific genes, defined as being expressed ten-fold more highly than in other TRMs of interest. [file 41590_2023_1528_MOESM3_ESM.xlsx]

## Sheet: Microglia-specific genes
Transcript/RepeatID (cmd=analyzeRepeats.pl rna mm10 -count exons -condenseGenes -d BMDM/RNA/BMDM-poyARNA-WT-notx-DAZ-13-02-14/ Kupffer/RNA/NCoRWT_Kupffer_RNA_polyA_Vehicle_8h_Flavopiridol_LN12aM_JSS_15_08_12/ Liver-Monocyte/RNA/NCoRWT_Monocyte_RNA_polyA_Vehicle_8h_Flavopiridol_LN12aM_JSS_15_08_12/ Lung-DC/RNA/C57Bl6_lungDC_RNA_15-03-11_ES_15-04-06/ Lung-Macrophage/RNA/C57Bl6_lungAM_RNA_15-03-11_E…	Annotation/Divergence	Bone marrow derived macrophages	Kupffer cells	Liver-Monocyte	Lung Alveolar Macrophage	Lung Interstitial Macrophage	Resident peritoneal macrophages-MHCLow	Thioglycolate-elicited macrophages	AVE not MG	Microglia	Fold MG
NM_021390	Sall1|Msal-3|-|8|8 D|protein-coding	0	0.376	0.763	0	0	10.015	0	1.59343	14332.3	5526.4
NM_178280	Sall3|B130022O04Rik|Msal|Msal-1|Sal|Salt|Spalt|-|18|18 E3|protein-coding	0	0	0	0	0	2.003	0	0.286143	2201.43	1711.65
NM_019741	Slc2a5|AI526984|Glut5|Slc5a|-|4|4 E2|protein-coding	0	1.505	3.053	0	0	10.683	0	2.17729	4806.03	1512.62
NM_029536	Gpr165|6530406P05Rik|-|X|X C1|protein-coding	0	0	0	0	5.146	0	0	0.735143	1837.62	1059.06
NM_001081391	Csmd3|4930500N14Rik|mKIAA1894|-|15|15 D1|protein-coding	0	0	0	0	0	1.335	0	0.190714	1258.78	1057.17
NM_001081035	Nav3|4732483H20Rik|9630020C08Rik|POMFIL1|Pomfil1p|mKIAA0938|unc53H3|-|10|10 D1|protein-coding	0	0	1.145	3.876	0	1.335	2.483	1.26271	2259.34	998.511
NR_033545	Gm10790|ENSMUSG00000074927|-|-|ncRNA	0	0	4.198	0	7.205	0	0	1.629	1111.59	422.82
NM_001113415	Ebf3|3110018A08Rik|O/E-2|mKIAA4201|-|7|7 F3-F4|protein-coding	0	0	0.763	0	0	0.668	2.483	0.559143	589.074	377.819
NM_172053	Adamts16|-|-|13 C1|13 35.97 cM|protein-coding	0	0	0	1.55	0	0	0	0.221429	383.33	313.837
NM_007601	Capn3|AI323605|Capa-3|Capa3|Lp82|p94|-|2 E5|2 60.31 cM|protein-coding	3.649	9.404	11.068	12.403	20.585	4.674	2.483	9.18086	2674.35	262.684
NM_001163015	Gprasp2|5330440H13Rik|GASP-2|GASP2|Prpl5|-|X F1|X 57.3 cM|protein-coding	0	0.376	0	0	0	0	0	0.0537143	270.059	256.292
NM_009255	Serpine2|B230326M24Rik|PAI-1|PI-7|PI7|PN-1|Spi4|-|1 C4|1 40.97 cM|protein-coding	75.707	0	0.763	0	13.38	4.006	0	13.408	3622.12	251.396
NM_023695	Crybb1|3110006K12Rik|BB1CRY|-|5 F|5 54.63 cM|protein-coding	0	0.376	9.541	3.876	19.555	2.003	4.966	5.75957	1452.69	214.908
NM_011976	Sema4g|AI507908|AW554132|-|19|19 C3|protein-coding	4.105	6.771	15.647	0.775	21.614	1.335	2.483	7.53286	1685.31	197.508
NM_028901	Myo18b|4932408L24Rik|4933411E19Rik|Gm448|-|5|5 F|protein-coding	0	0.376	1.527	0.775	0	1.335	19.864	3.411	869.693	197.165
NM_146162	Tmem119|AW208946|BC025600|obif|-|5|5 F|protein-coding	25.084	16.175	23.662	0	766.777	51.41	17.381	128.641	24907.2	192.124
NM_001253368	Kcnma1|5730414M22Rik|BKCa|MaxiK|Slo|Slo1|mSlo|mSlo1|-|14|14 A3|protein-coding	0	1.128	0	0.775	0	0	0	0.271857	225.583	177.365
NM_172476	Tmc7|1700030H01Rik|C230064B05|C630024K23Rik|-|7|7 F2|protein-coding	0	14.67	0	0	0	2.003	0	2.38186	554.837	164.063
NM_033149	B3galt5|1190002B21Rik|AU045265|b3Galt-V|-|16|16 C4|protein-coding	3.649	1.505	17.174	0	0	2.003	0	3.47586	718.344	160.493
NM_001033416	Gal3st4|1500031A01Rik|-|5|5 G2|protein-coding	11.858	24.451	20.99	13.178	27.789	26.707	12.415	19.6269	3308.22	160.384
NM_178924	Upk1b|AI413235|Tspan20|UPIb|Upk1|-|16|16 B5-C2|protein-coding	0	1.505	5.343	0	0	0.668	24.83	4.62086	861.693	153.303
NM_145152	Lrrc3|1300011L04Rik|C21orf102|-|10|10 C1|protein-coding	1.368	15.799	28.623	13.953	89.543	6.009	4.966	22.8944	3542.45	148.254
NM_027571	P2ry12|2900079B22Rik|4921504D23Rik|P2Y12|-|3|3 D|protein-coding	55.64	1076.95	128.23	96.895	467.271	146.218	7.449	282.665	41531.8	146.411
NM_001008791	Whrn|1110035G07Rik|AW122018|AW742671|C430046P22Rik|Dfnb31|wi|-|4 33.97 cM|4 C1|protein-coding	0	22.57	49.995	25.58	15.438	8.012	2.483	17.7254	2714.35	144.955
NM_133859	Olfml3|2810002E22Rik|AI115209|AW550633|HNOEL-iso|ONT3|mONT3|-|3|3 F2.2|protein-coding	8.209	54.92	3.435	2.325	842.94	18.695	12.415	134.706	17329.9	127.702
NM_001005424	Gm996|-|-|2|2 A3|protein-coding	2.28	14.67	4.58	0.775	1.029	2.003	2.483	3.97429	601.553	120.933
NM_001008232	Asap3|9430088F20Rik|Ddefl1|Gm140|UPLC1|-|4|4 D3|protein-coding	0	6.019	7.633	3.876	10.292	2.003	22.347	7.45286	1018.8	120.527
NM_015803	Atp8a2|AI415030|Atpc1b|agil|wl|-|14|14 D1|protein-coding	2.28	7.147	24.425	3.101	0	4.006	0	5.85129	747.462	109.098
NM_177708	Rtn4rl1|Ngr3|Ngrh2|Ngrl2|-|11|11 B5|protein-coding	8.665	6.771	49.613	0.775	29.848	56.084	4.966	22.3889	2486.21	106.299
NM_009871	Cdk5r1|Cdk5r|D11Bwg0379e|p25|p35|-|11 B5|11 47.94 cM|protein-coding	9.121	16.927	46.56	3.876	0	8.012	0	12.0709	1368.21	104.677
NM_008626	Mrc2|Endo180|mKIAA0709|uPARAP|-|11|11 E1|protein-coding	2.736	0.376	0.763	0	16.468	1.335	34.761	8.06271	855.934	94.4457
NM_001253856	Tmem52|2310043I08Rik|-|4|4 E2|protein-coding	0	0	0	0	0	2.003	0	0.286143	119.671	93.0464
NM_019960	Hspb3|2310035K17Rik|AI844863|Hsbp3|spb3|-|13|13 D2.2|protein-coding	0	0	0	0	0	0	0	0	92.793	92.793
NM_001033344	Dusp27|C130085G02Rik|Gm209|-|1|1 H2.3|protein-coding	1.824	0	0	2.325	0	0	0	0.592714	145.589	91.4094
NM_011823	Gpr34|Lypsr1|-|X|X A1.3|protein-coding	262.695	5.642	66.023	28.681	677.234	22.033	0	151.758	13884.4	90.8911
NM_022030	Sv2a|AI746429|mKIAA0736|-|3|3 F2|protein-coding	2.736	1.505	7.633	0	0	0.668	7.449	2.85586	342.693	88.876
NM_013697	Ttr|AA408768|AI787086|D17860|prealbumin|-|18 A2|18 11.47 cM|protein-coding	0	29.341	24.425	0	0	0.668	0	7.77629	762.821	86.9184
NM_001198791	Ak1|Ak-1|B430205N08Rik|-|2 B|2 22.09 cM|protein-coding	12.77	1.128	3.816	0	8.234	0.668	12.415	5.57586	564.756	85.8833
NM_174998	Hpcal4|AI846570|NVP-2|-|4|4 D2.2|protein-coding	0	0	0	0	0	0	0	0	81.274	81.274
NM_028279	Naalad2|2700022G20Rik|D9Ertd285e|Folh1b|GCP3|GCPIII|NAADALASE2|NAALADASE2|-|9 7.02 cM|9 A3|protein-coding	3.192	1.505	0	2.325	1.029	2.003	2.483	1.791	226.223	81.0545
NM_009381	Thrsp|S14|-|7|7 E3|protein-coding	0	0.752	11.068	1.55	0	2.671	0	2.29157	259.82	78.9349
NM_145570	Eva1a|BC014699|Fam176a|Tmem166|-|6|6 C3|protein-coding	0.912	0.376	0.763	0	0	0	0	0.293	99.832	77.2096
NM_018762	Gp9|Cd42|GPIX|-|6 D1|6 39.13 cM|protein-coding	0	0.752	0	0.775	7.205	1.335	0	1.43814	186.866	76.6428
NM_008479	Lag3|CD223|LAG-3|Ly66|-|6|6 F2|protein-coding	2.736	11.661	219.442	3.876	56.608	7.344	0	43.0953	3323.26	75.3655
NM_177674	Cfap74|2010015L04Rik|A530045M11|-|4|4 E2|protein-coding	2.28	7.523	13.739	0.775	19.555	8.012	0	7.412	633.231	75.2771
NR_040615	8030442B05Rik|-|-|2|2|ncRNA	0	0	0	0	0	0	0	0	73.274	73.274
NM_013823	Kl|alpha-kl|-|5|5 G3|protein-coding	0	0	0	0	0	0	0	0	70.075	70.075
NM_026751	Myadml2|1110012N22Rik|-|11|11 E2|protein-coding	1.824	0	3.053	0	0	0	0	0.696714	117.111	69.0222
NR_040369	Gm13293|OTTMUSG00000011311|-|2|2 8.59 cM|ncRNA	0	0	0	0	0	0	2.483	0.354714	93.433	68.9688
NM_199251	Kcnk12|mntk1|-|17|17 E4|protein-coding	7.753	0	6.488	0	0	0	0	2.03443	208.944	68.8578
NM_008745	Ntrk2|GP145-TrkB/GP95-TrkB|Tkrb|trk-B|trkB|-|13 B1-B2|13 31.2 cM|protein-coding	0	0.752	0	1.55	0	0	0	0.328857	90.873	68.3843
NM_025376	Tmem8c|1110002H13Rik|AI131587|-|2|2 A3|protein-coding	0	0	0.382	0	0	0.668	0	0.15	78.074	67.8904
NM_207210	Dyrk4|AW049118|Dyrk4a|Dyrk4b|-|6|6 F3|protein-coding	0	6.771	3.435	0	0	0	0	1.458	164.787	67.0411
NM_021324	Ttyh1|4930459B04Rik|6330408P11Rik|TTY1|mTTY1|tty|-|7|7 A1|protein-coding	1.824	2.257	0.382	0	0	0	0	0.637571	106.232	64.8717
NM_172890	Slc6a11|D930045G19Rik|E130202I16Rik|GAT4|Gabt4|Gat3|-|6 E3|6 52.98 cM|protein-coding	0	0	0	0	0	0	0	0	63.035	63.035
NM_207031	Ano7|Ngep|Ngep-L|Pcanap5|Tmem16g|-|1|1 D|protein-coding	2.736	2.633	2.29	1.55	3.088	2.003	2.483	2.39757	199.345	58.6728
NM_008423	Kcnd1|1110037K09Rik|Kca2-1|Kv4.1|Shal|Shal1|mShal1|-|X A1.1|X 3.53 cM|protein-coding	0.912	7.523	39.309	8.527	49.403	0.668	0	15.1917	931.768	57.546
NM_009631	Adora3|A3AR|A3R|AA3R|ARA3|Gpcr2|-|3 F2.2|3 46.45 cM|protein-coding	14.594	7.899	33.584	28.681	41.169	11.35	9.932	21.0299	1260.06	57.198
NM_175140	Chst8|1500011J21Rik|AI426009|-|7|7 B3-B5|protein-coding	0	10.909	1.145	0	0	0	0	1.722	155.508	57.1301
NM_009513	Nrsn1|Neurensin-1|Neuro-p24|Vmp|-|13|13 A3.1|protein-coding	0	0	0	0	0	0.668	0	0.0954286	57.916	52.8706
NM_001174169	Tmigd3|1700001d09rik|4930578J19Rik|-|3 F2.2|3|protein-coding	11.402	5.642	26.715	18.604	26.76	8.012	4.966	14.5859	814.657	52.269
NM_183187	Fam107a|DRR1|-|14|14 A1|protein-coding	0	0	0	0.775	11.322	0	0	1.72814	141.429	51.8408
NM_001005420	Ppp1r26|Gm347|Kiaa0649|mKIAA0649|-|2|2 A3|protein-coding	4.105	0.376	2.671	1.55	0	5.341	2.483	2.36086	172.787	51.4116
NM_030075	Klhdc8b|4931406O17Rik|-|9|9 F2|protein-coding	21.891	10.156	17.555	13.953	24.702	4.006	14.898	15.3087	837.375	51.3452
NR_110989	Kcnip3|4933407H12Rik|AI413860|Csen|DREAM|KChIP3|R74849|-|2|2 F1|protein-coding	0.456	3.762	6.106	0.775	5.146	0	2.483	2.67543	188.145	51.1899
NM_011428	Snap25|Bdr|GENA70|SNAP-25|SUP|sp|-|2 F3|2 67.56 cM|protein-coding	0	0	0	0	0	0	0	0	50.876	50.876
NM_178405	Atp1a2|AW060654|Atpa-3|mKIAA0778|-|1 H3|1 79.6 cM|protein-coding	1.368	0	0	0	32.935	1.335	0	5.09114	304.616	50.0097
NM_018882	Adgrg1|Cyt28|Gpr56|TM7LN4|TM7XN1|-|8 D1|8 47.12 cM|protein-coding	1.368	170.402	1071.26	127.902	58.666	8.012	9.932	206.791	10313.4	49.6336
NM_013892	Pcsk1n|AI848336|KEP|PEN|PEN19|PEN20|Pan3|SAAS|SAASCT|bLEN|lLEN|proSAAS|-|X|X A1.1|protein-coding	0.456	0	0	0	0	0	0	0.0651429	51.516	48.3653
NM_001309401	Gm3636|100042043|-|14 A1|14|protein-coding	0	0	0	0	0	0	0	0	48.316	48.316
NM_001252570	Phyhd1|-|-|2|2 B|protein-coding	57.009	109.087	94.265	20.154	214.08	14.689	52.142	80.2037	3844.82	47.3479
NM_009987	Cx3cr1|-|-|9|9 F4|protein-coding	94.862	99.307	2088.7	5.426	6692.06	56.751	37.244	1296.34	61243.6	47.2072
NM_133687	Cxxc5|4930415K17Rik|-|18|18 B3|protein-coding	8.665	16.175	158.38	0.775	62.783	10.015	19.864	39.5224	1857.78	45.8456
NM_031199	Tgfa|wa-1|wa1|-|6 D1|6 37.62 cM|protein-coding	0	27.084	167.157	0	29.848	1.335	2.483	32.5581	1508.68	44.9573
NM_009904	Clgn|4930459O04Rik|AI528775|Cln|-|8 C2|8 39.97 cM|protein-coding	0	0	0	4.651	0	0	0	0.664429	74.554	44.7925
NM_172563	Hlf|E230015K02Rik|-|11 C-D|11 55.03 cM|protein-coding	0	2.633	8.396	1.55	4.117	0	2.483	2.73986	162.547	43.4634
NM_001013741	Ddn|Gm748|-|15 F1|15 54.69 cM|protein-coding	0	0	9.923	0	0	0.668	0	1.513	106.872	42.5277
NM_009622	Adcy1|AC1|D11Bwg1392e|I-AC|brl|mKIAA4070|-|11 4.72 cM|11 A2|protein-coding	0	0	0	0	0	0	0	0	41.917	41.917
NM_029964	6030468B19Rik|-|-|11|11 E2|protein-coding	1.824	0.752	0.763	2.325	5.146	1.335	0	1.735	114.551	41.8834
NM_053015	Mlph|2210418F23Rik|5031433I09Rik|AW228792|D1Wsu84e|Slac-2a|l(1)-3Rk|l1Rk3|ln|-|1 D|1 45.73 cM|protein-coding	1.368	3.762	10.686	77.516	12.351	38.724	14.898	22.7579	986.164	41.509
NM_025685	Col27a1|5730512J02Rik|AI449266|mKIAA1870|-|4|4 C1|protein-coding	2.28	211.404	281.649	2.325	292.301	32.048	4.966	118.139	4858.18	40.7774
NR_045421	Gm6277|-|-|18 A1|18|ncRNA	0	4.514	2.671	3.101	8.234	2.671	0	3.02729	161.588	40.1233
NM_133241	Mlc1|AW048630|BB074274|Kiaa0027-hp|LVM|MLC|VL|WKL1|mKIAA0027|-|15|15 E3|protein-coding	0	0	0	0	0	0	0	0	39.357	39.357
NM_001111059	Cd34|AU040960|-|1 H6|1 98.38 cM|protein-coding	16.875	34.983	153.037	14.728	72.046	2.671	37.244	47.3691	1868.97	38.6398
NM_148938	Slc1a3|AI504299|B430115D02Rik|Eaat1|GLAST|GLAST-1|GLU-T|GluT-1|Gmt1|MGluT1|-|15 3.82 cM|15 A2|protein-coding	2.28	261.433	0.763	18.604	0	0.668	0	40.5354	1603.4	38.6031
NR_033388	Gm3002|ENSMUSG00000079399|-|14 A1|14|pseudo	0	0	0	0	0	0	0	0	38.397	38.397
NM_177068	Olfml2b|1110018N05Rik|4832415H08Rik|AI467542|-|1|1 H3|protein-coding	20.067	12.79	9.159	6.201	2.058	5.341	19.864	10.7829	451.165	38.2899
NM_001199941	D7Ertd443e|4933400E14Rik|FATS|Gm497|-|7 F3|7 78.4 cM|protein-coding	0.912	0	0	0	0	0	0	0.130286	42.877	37.9347
NM_194061	D630045J12Rik|Kiaa1549|mKIAA1549|-|6|6 B1|protein-coding	4.561	1.881	6.106	0	0	0.668	7.449	2.95214	149.108	37.7284
NM_008614	Mobp|AI835053|AI839848|MOBP155|MOBP170|MOBP69|MOBP73|MOBP81|R74645|-|9 F4|9 71.41 cM|protein-coding	0	0	0	0	0	0	0	0	37.117	37.117
NM_173016	Vat1l|9430073I07|AI427515|mKIAA1576|-|8|8 E1|protein-coding	0	1.128	0	0	0	0	0	0.161143	42.877	36.9266
NM_010422	Hexb|-|-|13 D1|13 50.66 cM|protein-coding	3826.41	1804.45	943.028	525.559	3536.44	2200.62	2932.38	2252.7	82710.4	36.6999
NM_001029912	Zswim5|4933426E21Rik|AI503093|mKIAA1511|-|4|4 D1|protein-coding	0	1.128	1.527	1.55	1.029	2.671	2.483	1.484	89.273	35.9392
NM_009130	Scg3|1B1075|AI385542|Chgd|SgIII|-|9 D|9 42.32 cM|protein-coding	0	0	0	0	0	0	0	0	35.517	35.517
NR_045821	6330418K02Rik|-|-|5|5|ncRNA	20.523	23.698	12.212	7.752	24.702	20.03	17.381	18.0426	667.148	35.0346
NM_198214	Snph|6430515A01|AW045671|AW556958|AW743098|mKIAA0374|-|2|2 G3|protein-coding	0.456	0.752	11.831	0	0	0	4.966	2.57214	124.79	34.9342
NM_007789	Ncan|C230035B04|Cspg3|Cspg3-rs|Tgfbit|-|8 B3.3|8 34.15 cM|protein-coding	0	0	0	0	0	0	0	0	34.877	34.877
NM_175561	Pcnxl2|A830048P05|AU067631|E330039K12Rik|mKIAA0435|-|8|8 E2|protein-coding	0	7.147	6.869	6.201	4.117	1.335	7.449	4.73114	197.425	34.4478
NM_178705	Luzp2|9330154K17Rik|D130073E01|-|7 B5|7 33.23 cM|protein-coding	0	0	0	0	0	0	0	0	34.237	34.237
NM_001289581	Liph|C130037N08Rik|D16Wsu119e|H06|Lpdlr|P3|PLA1B|lpd1|lpd2|mPA-PLA1|-|16 B1|16 12.95 cM|protein-coding	0.912	25.203	3.053	41.859	0	7.344	9.932	12.6147	465.244	34.1721
NM_008610	Mmp2|Clg4a|GelA|MMP-2|-|8 C5|8 44.99 cM|protein-coding	10.946	22.194	7.251	0	22.643	3.338	12.415	11.2553	414.048	33.7853
NM_007529	Bcan|Cspg7|-|3 F1|3 38.78 cM|protein-coding	0	0	0	0	0	0	0	0	33.597	33.597
NM_001077514	Slc1a2|1700091C19Rik|2900019G14Rik|AI159670|Eaat2|GLT-1|GLT1|MGLT1|-|2 E2|2 54.13 cM|protein-coding	0.456	153.475	3.053	1.55	16.468	0	2.483	25.355	864.253	32.7928
NM_001206684	2610528A11Rik|AW494830|-|14|14 B|protein-coding	4.105	1.128	0	0.775	1.029	0.668	0	1.10071	68.155	32.4437
NM_001287101	Npnt|1110009H02Rik|AA682063|AI314031|Nctn|POEM|-|3|3 G3|protein-coding	0	0	0	19.379	129.683	0.668	0	21.39	718.024	32.069
NM_001033141	Ecscr|1110006O17Rik|ARIA|-|18|18 B2|protein-coding	1.824	31.598	137.39	4.651	41.169	0.668	2.483	31.3976	1024.56	31.6246
NM_009238	Sox4|AA682046|Sox-4|-|13 12.87 cM|13 A3-A5|protein-coding	48.343	18.056	85.487	8.527	50.432	2.003	67.04	39.984	1292.38	31.5338
NM_001135198	Ccdc36|-|-|9|9 F2|protein-coding	0.456	1.128	1.527	0	0	1.335	0	0.635143	51.196	31.3098
NM_010636	Klf12|2700063E05Rik|AI225908|AI315654|AP-2rep|B130052C06Rik|D530033K05Rik|-|14 E2.2|14 50.9 cM|protein-coding	0	6.019	30.149	0	19.555	7.344	7.449	10.0737	343.973	31.0621
NM_198091	Usp2|B930035K21Rik|Ubp41|-|9|9 B|protein-coding	20.979	305.068	24.806	67.439	30.877	5.341	22.347	68.1224	2100.96	30.3947
NR_045556	Cdh23|4930542A03Rik|USH1D|ahl|ahl1|bob|bus|mdfw|nmf112|nmf181|nmf252|sals|v|-|10 B4|10 30.11 cM|protein-coding	13.226	2.257	27.096	0.775	31.906	22.033	4.966	14.6084	465.244	29.8072
NM_178679	Zfp365|AI839779|AV340892|DBZ|Su48|Znf365|talanin|-|10|10 B5.1|protein-coding	0.456	0.376	1.145	0.775	0	0.668	0	0.488571	43.517	29.2341
NM_001039000	Kif5a|D10Bwg0738e|Khc|Kif5|Kns|mKIAA4086|-|10 D3|10 74.5 cM|protein-coding	15.962	96.298	21.372	10.852	7.205	1.335	22.347	25.053	760.261	29.1813
NM_178706	Siglech|6430529G09Rik|Siglec-H|-|7|7 B5|protein-coding	0.912	86.518	2144.43	0	379.786	20.03	0	375.953	10883.3	28.8718
NM_178726	Ppm1l|3222401G13|5930404J21Rik|AI481720|AW045850|PP2C|PP2Cepsilon|Pp2ce|Ppp2ce|mKIAA4175|-|3|3 E1|protein-coding	10.946	10.156	37.019	2.325	7.205	21.365	7.449	13.7807	423.007	28.6188
NM_021351	Cryba4|-|-|5|5 F|protein-coding	5.017	31.974	6.488	0	0	2.671	2.483	6.94757	225.903	28.4242
NM_009242	Sparc|BM-40|ON|-|11 33.04 cM|11 B1|protein-coding	38.31	701.544	4098.79	27.131	288.185	35.386	1206.72	913.724	25647	28.0379
NM_021361	Nova1|9430099M15Rik|G630039L02|Nova-1|-|12 B3|12 21.46 cM|protein-coding	0	12.037	0	2.325	53.52	7.344	12.415	12.5201	378.531	27.9976
NM_028638	Gadl1|1110027M19Rik|ADC|CSADC|-|9|9 F3|protein-coding	0	0	0	0	0	0	0	0	27.518	27.518
NM_134438	Gpr37l1|AW047233|CAG-18|D0Kist8|-|1|1 E4|protein-coding	0	0	0	0	0	0	0	0	27.198	27.198
NM_029838	Col25a1|2700062B08Rik|CLAC-P|-|3|3 H1|protein-coding	0	0.376	0.382	0	0	0	0	0.108286	30.078	27.1392
NM_001040611	Peg10|AA407948|Edr|HB-1|MEF3L|Mar2|Mart2|MyEF-3|-|6 A1|6 1.81 cM|protein-coding	0.912	5.642	19.082	0	49.403	2.003	4.966	11.7154	343.973	27.0516
NM_172994	Ppp2r2c|6330548O06Rik|IMYPNO|IMYPNO1|PR52|-|5|5 B3|protein-coding	0	0	2.29	0	0	0	4.966	1.03657	54.716	26.8667
NM_023116	Cacnb2|AW060387|CAB2|Cavbeta2|Cchb2|-|2 A2|2 10.7 cM|protein-coding	0	0.752	8.396	0	9.263	0.668	4.966	3.435	119.031	26.839
NM_001290010	Ache|-|-|5 G2|5 76.32 cM|protein-coding	3.192	3.385	21.372	6.976	10.292	0	0	6.45957	196.465	26.3373
NM_030707	Fcrls|2810439C17Rik|9330158F12|FcRH2sc|Fcrh2|IFGP2|IgSR|MMAN-g|Msr2|moFcRH2sc|-|3|3 F1|protein-coding	2529.81	1.881	2.29	3.101	2330.18	80.12	69.523	716.701	18674.1	26.0193
NM_001252530	Slco2b1|AI060904|AI852653|OATP-B|Slc21a9|-|7|7 E2|protein-coding	202.494	18.056	106.859	1400.72	3503.5	13.353	111.733	765.245	19914	25.9891
NM_053195	Slc24a3|NCKX3|-|2|2 H1|protein-coding	86.197	10.156	1.145	0	0	0.668	0	14.0237	387.17	25.7706
NR_035447	Mir1901|Mirn1901|mmu-mir-1901|-|18|18 5.88 cM|ncRNA	0.912	0	0	3.101	0	1.335	0	0.764	44.797	25.3951
NM_001081306	Ptprz1|AI850339|DSD-1-PG|PTPbeta|PTPzeta|Ptprz|Ptpz|R-PTP-zeta|RPTPz|Rptpbeta|-|6|6 A3.1|protein-coding	0	0.752	0	0	0	0	4.966	0.816857	45.756	25.1841
NM_001008533	Adora1|A1-AR|A1AR|A1R|AA1R|AI848715|BB176431|Ri|-|1|1 E4|protein-coding	0	0	0	1.55	0	0	4.966	0.930857	48.316	25.0231
NM_177855	Med12l|A130035F20|A630079M02|AU044581|TRALPUSH|-|3|3 D|protein-coding	15.506	118.491	74.801	35.657	66.9	5.341	2.483	45.597	1157.35	24.8374
NM_177879	Sdk1|5330440E10|6720466O15Rik|-|5|5 G2|protein-coding	2.736	3.385	1.527	11.627	28.818	0.668	0	6.96586	196.785	24.7036
NM_009115	S100b|AI850290|Bpb|-|10 C1|10 38.76 cM|protein-coding	0	0	1.145	0.775	0	2.671	2.483	1.01057	49.276	24.5085
NM_021477	Rbfox1|A2bp|A2bp1|Hrnbp1|fox-1|-|16 A1|16 3.34 cM|protein-coding	0	0	2.29	2.325	8.234	0	2.483	2.19029	77.754	24.3721
NM_212452	Rxfp1|Gm1018|Lgr7|-|3|3 E3|protein-coding	0	0	0	0	0	0	0	0	24.318	24.318
NR_040675	1700095B10Rik|-|-|5|5|ncRNA	0	0	0	0	0	0.668	0	0.0954286	26.558	24.2444
NM_007756	Cplx1|921-S|-|5|5 F|protein-coding	0	0.752	0	0	0	0	0	0.107429	26.558	23.9817
NM_177049	Jph4|9330157P13Rik|JP-4|JPHL1|-|14|14 C3|protein-coding	1.368	0	0	0	0	0	0	0.195429	28.478	23.8224
NM_001253857	Tet1|2510010B09Rik|AA517754|BB001228|Cxxc6|D10Ertd17e|LCX|mKIAA1676|-|10 B4|10 32.48 cM|protein-coding	3.192	1.128	26.333	8.527	1.029	5.341	4.966	7.21657	195.185	23.755
NM_144828	Ppp1r1b|AU040756|DARPP-32|Darpp32|-|11|11 D|protein-coding	0.456	0	0	0	0	0	0	0.0651429	25.278	23.732
NM_001146043	Gfm2|6530419G12Rik|A930009M04Rik|EF-G2mt|EFG2|MST027|RRF2mt|-|13|13 D1|protein-coding	448.771	363.374	284.32	175.962	364.348	309.795	429.553	339.446	8007.06	23.5193
NR_033564	Gm16897|C030002c11rik|-|1|1 H6|ncRNA	2.736	4.138	13.357	6.976	8.234	6.677	2.483	6.37157	172.787	23.4396
NM_008747	Ntsr2|NT2R|NTRL|-|12 A1.1|12 7.98 cM|protein-coding	0	0	0	0	0	0	0	0	23.358	23.358
NM_027307	Golm1|2310001L02Rik|AW125446|D030064E01Rik|GP73|Golph2|PSEC0257|-|13|13 B3|protein-coding	79.356	518.729	333.17	862.754	314.945	390.583	350.098	407.091	9531.1	23.3554
NM_001308647	Aqp4|WCH4|-|18 A1|18 8.74 cM|protein-coding	0	0	0	2.325	0	0	0	0.332143	30.718	23.0591
NM_001033227	Slc5a10|C330021F16Rik|SGLT5|-|11|11 B2|protein-coding	0	3.385	0	0	0	0.668	2.483	0.933714	44.157	22.8353
NM_001276390	Mdfi|I-mf|I-mfa|-|17 C|17 23.99 cM|protein-coding	0.456	9.028	62.207	0	0	0	2.483	10.5963	263.02	22.6814
NM_007984	Fscn1|AI663989|Fan1|fascin-1|-|5 G2|5 81.84 cM|protein-coding	17.787	170.026	792.281	1.55	406.546	311.798	322.785	288.968	6445.9	22.2297
NM_175217	Mmd2|4930518M15Rik|C88001|-|5|5 G2|protein-coding	0	0	0	0	0	0	0	0	22.078	22.078
NM_001130188	Sgce|e-SG|-|6 A1|6 1.81 cM|protein-coding	0.456	47.397	130.902	4.651	82.338	2.003	4.966	38.959	871.613	21.8127
NM_007727	Cntn1|AW495098|CNTN|F3cam|usl|-|15 46.39 cM|15 F|protein-coding	0	0	0	0	0	0	0	0	21.758	21.758
NM_175498	Pnma2|A830049P17Rik|mKIAA0883|-|14|14 D1|protein-coding	0	1.128	0	0	0	0	2.483	0.515857	32.957	21.7415
NM_001243008	Col6a3|AI507288|Col6a-3|-|1 D|1 45.53 cM|protein-coding	17.331	2.633	3.053	6.976	1.029	0	111.733	20.3936	459.804	21.4926
NM_001081242	Tln2|5730421P04Rik|AI507121|AI787438|AL118320|mKIAA0320|-|9|9 C|protein-coding	5.017	10.909	20.608	10.852	178.057	273.742	9.932	72.731	1584.2	21.4862
NM_010143	Ephb3|AW456895|Cek10|Etk2|HEK2|MDK5|Sek4|Tyro6|-|16|16 B1-B4|protein-coding	0	24.827	0	0	0	1.335	9.932	5.15629	131.83	21.4139
NM_172412	Gpc2|2410016G05Rik|-|5|5 G2|protein-coding	10.49	44.387	54.956	7.752	17.497	17.359	4.966	22.4867	500.761	21.321
NM_023277	Jam3|1110002N23Rik|JAM-3|JAM-C|Jcam3|-|9|9 A4|protein-coding	1.368	6.395	15.647	0	2.058	6.009	9.932	5.91557	146.869	21.2374
NM_176940	Nwd1|A230063L24Rik|-|8|8 B3.3|protein-coding	0.456	0	0.382	0.775	0	1.335	0	0.421143	30.078	21.1647
NM_001038698	Elavl4|Elav|Hud|PNEM|-|4 C7|4 51.42 cM|protein-coding	0	0.376	0	0	24.702	2.003	2.483	4.22343	110.391	21.1338
NM_028808	P2ry13|2010001L06Rik|GPCR1|GPR94|Gpr86|P2Y13|P2yr13|SP174|-|3|3 D|protein-coding	24.172	3356.88	374.005	782.913	428.16	16.024	14.898	713.865	15103.5	21.1277
NR_045643	5930403L14Rik|-|-|4|4 E2|ncRNA	0	0	0	0	0	0	0	0	21.118	21.118
NM_030720	Gpr84|EX33|-|15|15 F3|protein-coding	23.716	80.875	133.573	1.55	31.906	10.015	2.483	40.5883	872.573	20.9812
NM_010277	Gfap|AI836096|-|11 66.48 cM|11 D|protein-coding	0	0.376	0	0	0	0	0	0.0537143	22.078	20.9525
NM_001146287	Cables1|Cables|ik3-1|-|18|18 A2|protein-coding	7.753	89.527	43.888	33.332	163.648	50.742	14.898	57.684	1227.11	20.9104
NM_198249	Arhgef40|E130112L23Rik|Gm669|Solo|-|14|14 C2|protein-coding	46.975	28.965	131.665	433.315	245.986	27.374	32.279	135.223	2795.94	20.5248
NM_001309398	2610042L04Rik|Tksn|takusan|-|14|14 A1|protein-coding	0	0	0	0	0	0	0	0	20.478	20.478
NM_001285992	Scoc|0610011C06Rik|2810002J11Rik|AA415030|SCOCO|-|8|8 C2|protein-coding	91.214	41.002	40.454	24.805	67.929	56.084	39.727	51.6021	1070	20.3413
NM_183140	Zfp691|6430544H17Rik|Znf691|-|4|4 D2.1|protein-coding	12.314	72.223	110.675	38.758	121.449	16.692	37.244	58.4793	1200.55	20.1843
NM_001081349	Slc43a1|2610016F07Rik|AA986141|Lat3|PB39|Pov1|R00504|-|2|2 E1|protein-coding	0	1.505	4.198	0	0	0	0	0.814714	36.477	20.1007
NM_011196	Ptger3|EP3|Pgerep3|Ptgerep3|-|3 H4|3 81.32 cM|protein-coding	5.473	0	0	0	6.175	0	0	1.664	53.436	20.0586
NM_028902	Hsf2bp|4932437G14Rik|-|17|17 B1|protein-coding	5.017	1.881	0.763	0	0	0	7.449	2.15857	63.035	19.9568
NM_029035	Spsb1|1110014L01Rik|4930422J18Rik|AI596360|AI854583|SSB-1|SSB1|-|4|4 E2|protein-coding	6.385	54.544	66.787	91.469	56.608	2.671	64.557	49.003	995.443	19.9077
NM_080640	Baalc|2810457D07Rik|-|15 15.18 cM|15 C|protein-coding	0	0	0	0	0	0	4.966	0.709429	33.917	19.8411
NM_172568	March10|4933417C16Rik|AV039223|OTTMUSG00000002847|Rnf190|-|11|11 E1|protein-coding	0	0	0	0	0	0	0	0	19.838	19.838
NM_008492	Ldhb|AI790582|H-Ldh|LDH-B|LDH-H|Ldh-2|Ldh2|-|6 G2|6 74.17 cM|protein-coding	41.046	10.156	81.289	0	34.994	26.039	104.284	42.544	857.854	19.7009
NM_198618	Dlgap3|BC058433|DAP-3|DAP3|Prpl8|Sapap3|-|4 D2.2|4 61.33 cM|protein-coding	0	2.257	0	0	1.029	0.668	0	0.564857	30.398	19.4254
NM_025451	Camk2n1|1810006K23Rik|AI848599|AI891706|-|4|4 D3|protein-coding	5.473	30.845	165.631	8.527	61.754	2.671	9.932	40.6904	808.897	19.4025
NM_177784	Klhl23|C130068N17Rik|-|2|2 C2|protein-coding	21.435	3.009	4.58	1.55	28.818	6.677	0	9.43843	201.904	19.3424
NM_022995	Pmepa1|2210418I02Rik|AW455466|Erg1.2|N4wbp4|Stag1|Tmepai|-|2|2 H3|protein-coding	5.929	38.369	138.916	491.452	942.775	88.799	24.83	247.296	4774.35	19.2285
NR_126563	4930447M23Rik|-|-|2|2|ncRNA	1.368	1.505	0	2.325	2.058	3.338	2.483	1.86814	55.036	19.1887
NR_028086	Smim10l2a|6330419J24Rik|Ncrna00086|-|X|X A5|ncRNA	2.736	0	4.198	0	13.38	0	0	2.902	74.554	19.1066
NM_001130419	Hpca|-|-|4|4 D2-D3|protein-coding	0	0	0	0	0	0	0	0	18.879	18.879
NM_001033148	1700029J07Rik|-|-|8|8 B1.1|protein-coding	0	8.652	7.251	1.55	0	4.674	0	3.161	78.394	18.8402
NM_011608	Tnfrsf17|BCM|BCMA|Tnfrsf13|Tnfrsf13a|-|16|16 B3|protein-coding	0.456	1.128	3.053	0	17.497	0	2.483	3.51671	84.153	18.6315
NM_001163480	Neurl1a|2410129E16Rik|AI450910|AI481072|Neu1|Neur1|Neurl|Neurl1|Nlz|Rnf67|-|19 C3|19 39.39 cM|protein-coding	32.837	103.069	3.816	3.101	143.063	41.395	2.483	47.1091	896.251	18.6295
NM_148933	Slco4a1|OATP-E|Slc21a12|-|2|2 H4|protein-coding	12.314	5.642	168.684	0	6.175	0.668	14.898	29.7687	571.156	18.5629
NM_001033599	Acsl6|A330035H04Rik|AW050338|Facl6|LACS|Lacsl|mKIAA0837|-|11 B1.3|11 32.13 cM|protein-coding	0	0	0	0	0	0	0	0	18.559	18.559
NR_045795	Gm16702|AU016609|-|17 A1|17 4.92 cM|ncRNA	0	0	1.908	0	0	0	0	0.272571	23.358	18.355
NR_033304	Lypd6|E130115E03Rik|-|2|2 C1.1|protein-coding	0	1.505	11.831	0	0	0	0	1.90514	52.476	18.0631
NM_029554	0610040J01Rik|AI662686|-|5|5 C3.1|protein-coding	10.49	142.19	76.328	0	77.192	42.063	52.142	57.2007	1046.64	17.9833
NM_001204165	Rapgef4|1300003D15Rik|5730402K07Rik|6330581N18Rik|EPAC 2|Epac-2|Epac2|mKIAA4040|-|2|2 C3|protein-coding	0	3.385	19.082	0	4.117	1.335	4.966	4.69786	101.752	17.8579
NM_001012623	Rims1|C030033M19Rik|RIM1|RIM1a|RIM1alpha|Rab3ip1|Rim|Serg1|mKIAA0340|-|1|1 A5|protein-coding	0	0	0	0	0	0	2.483	0.354714	23.998	17.7144
NM_172469	Clic6|5730466J16Rik|AL022908|AW045520|CLIC1L|-|16|16 C4|protein-coding	0	0	0	11.627	0	0	0	1.661	46.716	17.5558
NM_001004363	Nuak1|AU014801|AW494241|B230104P22Rik|Omphk1|-|10|10 C1|protein-coding	111.737	387.072	58.772	9.302	427.131	154.898	86.904	176.545	3115.28	17.5464
NM_021472	Rnase4|C730049F20Rik|Rab1|-|14|14 C1|protein-coding	227.578	88.775	335.46	659.662	1836.15	34.051	188.705	481.483	8437.43	17.4875
NM_009623	Adcy8|AC8|AW060868|-|15 D1|15 29.03 cM|protein-coding	0	0.376	0	1.55	25.731	0	0	3.951	85.753	17.3203
NM_013864	Ndrg2|AI182517|AU040374|Ndr2|SYLD|-|14|14 C2|protein-coding	1.368	19.937	25.57	0	50.432	6.677	7.449	15.919	292.777	17.3046
NM_021455	Mlxipl|ChREBP|WS-bHLH|Wbscr14|bHLHd14|-|5|5 G2|protein-coding	0	9.404	14.884	0	0	1749.94	2.483	253.816	4396.78	17.2547
NM_001001492	Lca5l|4921526F01Rik|Lcca5l|-|16|16 C4|protein-coding	1.824	0	0.763	3.101	0	2.003	2.483	1.45343	41.917	17.0851
NM_001081017	Unc79|9030205A07Rik|Mlca3|-|12|12 E|protein-coding	0	1.505	1.527	0	9.263	0.668	0	1.85186	48.636	17.0542
NM_023852	Rab3c|2700062I01Rik|3110015B08Rik|3110037E15Rik|AI850886|-|13|13 D2.2|protein-coding	0	0	0	0.775	0	0	0	0.110714	18.879	16.9972
NM_013415	Atp1b2|Amog|Atpb-2|-|11 B3|11 42.86 cM|protein-coding	0	2.633	8.396	0	0	0	19.864	4.41329	91.833	16.9644
NM_001163186	Plekhb1|AI315628|PHR1|Phret1|evt-1|-|7|7 E3|protein-coding	3.192	0.752	3.053	3.101	0	4.674	0	2.11029	52.476	16.8718
NM_001310634	Map2|G1-397-34|MAP-2|Mtap-2|Mtap2|repro4|-|1 C3|1 33.49 cM|protein-coding	12.77	1.128	3.816	2.325	6.175	0	0	3.74486	79.674	16.7917
NM_019684	Srpk3|Mssk1|Stk23|-|X|X A7.3|protein-coding	7.297	7.523	20.227	3.876	55.578	14.689	2.483	15.9533	284.138	16.7601
NM_001081421	Galnt16|5730405L21Rik|AI415388|Galntl1|mpp-GalNAc-T16|-|12|12 C3|protein-coding	0	0	0.763	0	0	0	0	0.109	18.559	16.7349
NM_008791	Pcp4|P16Rimb19|Pcp-4|Pep19|-|16 C4|16 56.97 cM|protein-coding	0	0	0.382	0	0	0	0	0.0545714	17.599	16.6883
NM_001013386	Rasl10b|B230331P10Rik|Gm729|VTS58635|-|11|11 C|protein-coding	0.456	0	0	3.101	0	0.668	0	0.603571	26.558	16.5618
NM_172863	Zfp697|9430053K19|AI467503|Znf697|-|3|3 F2.2|protein-coding	4.561	12.037	87.013	1.55	0	1.335	37.244	20.5343	356.452	16.5528
NM_009712	Arsb|1110007C02Rik|AI480648|As-1|As-1r|As-1s|As-1t|As1|As1-r|As1-s|As1-t|Asr-1|Ast-1|-|13 C3-D1|13 47.88 cM|protein-coding	301.917	163.255	470.56	255.028	607.246	437.319	484.178	388.5	6427.66	16.5023
NM_182993	Slc17a7|2900052E22Rik|AI851913|Vglut1|-|7|7 B4|protein-coding	2.28	0.376	0	0	0	0	0	0.379429	22.718	16.4691
NM_009694	Apobec2|Arp1|-|17 C|17 24.02 cM|protein-coding	0	0.752	2.671	0.775	0	0	0	0.599714	25.918	16.2016
NR_045820	A930024E05Rik|-|-|5|5 F|ncRNA	12.77	7.147	14.502	5.426	1.029	4.674	4.966	7.21629	130.23	15.8502
NM_008635	Map7|E-MAP-115|MAP-7|Mtap7|R75000|mshi|mste|ste|-|10 A3|10 9.75 cM|protein-coding	15.05	4.138	19.082	8.527	11.322	9.347	9.932	11.0569	191.025	15.8437
NR_033793	Bend5|2310026E23Rik|-|4|4 C7|protein-coding	0	1.505	1.145	0	0	3.338	2.483	1.21014	34.877	15.7804
NM_027917	Shroom1|Apx|Shrm1|-|11|11 B1.3|protein-coding	0	1.505	6.106	0	3.088	0	0	1.52843	39.677	15.6924
NM_181850	Grm3|0710001G23Rik|Gprc1c|mGlu3|mGluR3|-|5|5 A1|protein-coding	0	0	0	0	0	0	0	0	15.679	15.679
NM_011123	Plp1|DM20|Plp|jimpy|jp|msd|rsh|-|X 59.1 cM|X F1-F2|protein-coding	6.841	5.266	3.816	0	7.205	7.344	9.932	5.772	104.632	15.4507
NM_009928	Col15a1|-|-|4|4 B1-B3|protein-coding	18.699	6.019	24.425	155.807	159.531	1.335	29.796	56.516	885.052	15.3879
NM_001081153	Unc13c|1500037O19Rik|AU019458|D9Ertd414e|Munc13-3|Unc13h3|-|9 D|9 40.8 cM|protein-coding	0.456	0	0	0	0	0	0	0.0651429	16.319	15.3209
NM_019872	Dmrtb1|Dmrt6|Prp13|-|4|4 C7|protein-coding	0	0	0	0	6.175	0	0	0.882143	28.798	15.3006
NM_018784	St3gal6|1700023B24Rik|AI930218|AW552396|Siat10|St3galVI|-|16|16 C1.2|protein-coding	29.188	244.506	229.365	0.775	332.441	4.674	4.966	120.845	1847.22	15.1604
NM_001161731	Ang|AI385586|Ang1|Rnase5|Rnase5a|-|14 26.37 cM|14 B-C1|protein-coding	12.314	20.689	35.874	132.553	286.126	6.009	22.347	73.7017	1131.75	15.1503
NM_001305262	Duoxa1|BC019755|Nip|Nip1|-|2|2 E5|protein-coding	0	0	0	2.325	0	0	0	0.332143	20.158	15.132
NM_001033354	Iqsec3|AK122446|BRAG3|mKIAA1110|synarfGEF|-|6|6 F1|protein-coding	0	0	0	0	0	0	0	0	15.039	15.039
NM_177284	Nrxn1|1700062G21Rik|9330127H16Rik|A230068P09Rik|mKIAA0578|-|17|17 E5|protein-coding	0.456	4.89	2.671	0	0	0	0	1.14529	31.678	14.7663
NM_009872	Cdk5r2|B230310J22Rik|p39|-|1|1 C3|protein-coding	0	0	0	0	0	0	0	0	14.719	14.719
NM_010167	Eya4|B130023L16Rik|-|10 A3|10 10.44 cM|protein-coding	49.711	4.514	0.382	1.55	11.322	2.003	106.767	25.1784	380.771	14.5452
NM_001277982	Snap91|91kDa|AP180|F1-20|mKIAA0656|-|9|9 E3.2|protein-coding	0	0	0	0.775	0	0	0	0.110714	15.999	14.4042
NR_102283	5830444B04Rik|-|-|4|4|ncRNA	5.473	10.156	16.41	1.55	29.848	16.024	2.483	11.7063	182.706	14.3792
NM_013848	Ermap|AA409279|AI666418|-|4 D2.1|4 55.34 cM|protein-coding	0	1.128	14.121	4.651	42.198	2.003	0	9.15729	145.909	14.365
NM_144919	Hdac11|-|-|6|6 D1|protein-coding	9.121	46.268	11.831	3.101	44.257	12.018	2.483	18.4399	278.698	14.3364
NM_009619	Adam3|Cyrn1|Taz83|tMDC|-|8 A2|8 13.09 cM|protein-coding	0	0	2.671	8.527	11.322	1.335	0	3.40786	62.715	14.228
NM_001290385	Arhgef9|9630036L12Rik|-|X|X C3|protein-coding	4.561	0.752	5.725	0	0	3.338	0	2.05371	43.197	14.1457
NM_001033149	Ttc9|-|-|12|12 D1|protein-coding	3.192	0.376	0.382	0.775	14.409	0.668	24.83	6.376	104.312	14.1421
NM_028011	Tom1l1|2310045L10Rik|C80573|Srcasm|-|11 D|11 55.47 cM|protein-coding	52.904	9.78	12.212	1.55	11.322	14.021	9.932	15.9601	239.341	14.112
NM_009151	Selplg|CD162|Psgl-1|Psgl1|Selp1|Selpl|-|5 F|5 55.59 cM|protein-coding	1481.77	1036.71	2847.78	2099.91	2379.58	4294.41	2090.66	2318.69	32717.2	14.1041
NM_001303469	Ccdc162|5033413D22Rik|Ccdc162p|Gm61|-|10|10 B2|protein-coding	0	23.322	20.99	0	6.175	0.668	0	7.30786	117.111	14.0964
NM_001159910	Ccdc85c|EG668158|Gm265|Gm9010|-|12|12 F1|protein-coding	0.912	5.266	8.396	0	4.117	2.003	9.932	4.37514	75.514	14.0487
NM_175459	Glis3|4833409N03Rik|E330013K21Rik|-|19|19 C1|protein-coding	46.975	12.79	6.106	0	20.585	1.335	2.483	12.8963	195.185	14.0458
NM_172450	4930539E08Rik|9130014G02|-|17|17 A3.3|protein-coding	0	1.505	2.671	0	0	0.668	0	0.692	23.678	13.9941
NM_010158	Khdrbs3|Etle|SLM-2|Salp|Slm2|T-STAR|-|15 D3|15 30.36 cM|protein-coding	0	21.817	111.438	0	13.38	0	2.483	21.3026	309.096	13.8592
NM_178785	Rasal3|A430107D22Rik|-|17|17 B1|protein-coding	173.762	156.86	697.253	200.767	347.88	119.512	399.757	299.399	4126.08	13.7353
NM_010861	Myl2|MLC-2|MLC-2s/v|MLC-2v|Mlc2v|Mylpc|-|5|5 F|protein-coding	0	0	0	0	8.234	0	0	1.17629	29.758	13.6738
NM_023821	Cmya5|2310076E16Rik|2310076E21Rik|AA420382|AI504003|Srfsd|Tims|sr553|-|13|13 C3|protein-coding	0	1.881	36.256	0.775	9.263	56.084	0	14.8941	215.663	13.5687
NM_009668	Bin1|ALP-1|Amphl|BRAMP-2|SH3P9|-|18 B1|18 18.01 cM|protein-coding	518.094	455.91	199.978	77.516	714.286	606.238	700.196	467.46	6348.63	13.5521
NM_001034907	Zc3h12b|A130028J20Rik|CXorf32|Gm373|-|X|X C3|protein-coding	2.736	3.385	0.382	0	0	1.335	2.483	1.47443	33.277	13.4484
NM_029784	Fam81a|6430514L14Rik|-|9|9 D|protein-coding	0	0	0	0	0	0	0	0	13.439	13.439
NM_001033330	Frmpd4|Gm196|PKAP1|Pdzd10|Pdzk10|Preso1|preso|-|X|X F5|protein-coding	0	0	0	0	0	0	0	0	13.439	13.439
NM_001289505	Pex5l|1700016J08Rik|PXR2|Pex2|TRIP8b|pex5Rp|-|3|3 B|protein-coding	0	0	0	0	0	0	0	0	13.439	13.439
NM_010588	Jag2|D12Ggc2e|Serh|mJagged2-1|sm|-|12 F1|12 61.37 cM|protein-coding	60.657	6.771	17.937	1.55	8.234	1.335	4.966	14.4929	207.344	13.3832
NM_001272024	Sema6c|Semay|mKIAA1869|-|3|3 F2|protein-coding	4.561	1.881	0.763	0.775	0	0	7.449	2.20414	42.877	13.3817
NM_018761	Ctnnal1|ACRP|AI616177|AW545119|C86009|Catnal1|-|4|4 C1|protein-coding	3.192	13.918	77.473	3.876	1.029	2.003	2.483	14.8534	211.184	13.321
NM_133922	Krba1|A930040G15Rik|AI448780|-|6|6 B2.3|protein-coding	19.611	41.754	42.362	5.426	66.9	19.362	12.415	29.69	403.489	13.1472
NM_001142952	Fam46c|4930431B09Rik|AI449797|-|3|3 F2.2|protein-coding	26.452	50.03	78.617	8.527	37.052	11.35	213.535	60.7947	812.097	13.1419
NM_182839	Tppp|2900041A09Rik|AI849835|-|13|13 C1|protein-coding	0.912	56.048	28.241	110.848	259.366	82.122	0	76.791	1018.48	13.0925
NM_016749	Mybph|AI385643|MyBP-H|-|1|1 E4|protein-coding	2.28	0.376	0	0	0	2.003	2.483	1.02029	26.238	12.9873
NM_173014	Lpcat2|A330042H22|Aytl1|Aytl1a|lpafat1|-|8|8 C5|protein-coding	582.399	1444.84	459.111	38.758	894.401	544.813	131.597	585.132	7573.17	12.9206
NM_001285788	Ildr1|AU041483|AU044638|-|16|16 B3|protein-coding	0	8.652	3.435	1.55	9.263	0	0	3.27143	55.036	12.8847
NM_009223	Snn|2810407J07Rik|AI848521|AW547286|-|16|16 A2|protein-coding	36.942	276.48	247.683	455.795	190.408	64.096	109.25	197.236	2545.4	12.8402
NR_029458	A530088E08Rik|-|-|17|17 A3.3|ncRNA	17.331	19.56	51.521	32.557	27.789	19.362	64.557	33.2396	438.366	12.8029
NM_023850	Chst1|2610008E20Rik|AW125896|C6ST|GST-1|Gst1|KSGAL6ST|-|2|2 D-E1|protein-coding	0	6.395	32.058	2.325	39.111	10.015	12.415	14.617	199.665	12.7851
NM_001162884	Igsf10|6530405F15Rik|9030224D03|AA409708|AA536958|AI414626|Adlican2|CMF608|-|3|3 D|protein-coding	5.017	66.581	60.68	15.503	60.725	0.668	12.415	31.6556	415.968	12.738
NM_012038	Vsnl1|VILIP|Vnsl1|-|12|12 A2|protein-coding	0	0	0	0.775	0	0	0	0.110714	14.079	12.6756
NM_178047	Prom2|AI507243|Prom-rp|-|2|2 F1|protein-coding	0	0	1.145	0	0	0	0	0.163571	14.719	12.6498
NM_175382	Fam72a|2700049P18Rik|P17|-|1|1 E4|protein-coding	20.979	18.432	18.7	8.527	9.263	8.012	2.483	12.3423	168.307	12.6146
NM_153543	Aldh1l2|D330038I09Rik|mtFDH|-|10|10 C1|protein-coding	0	1.505	9.923	0	7.205	2.671	2.483	3.39814	55.356	12.5862
NM_018861	Slc1a4|ASCT-1|ASCT1|AW045657|SATT|-|11 A3.1|11 12.97 cM|protein-coding	4.561	28.588	8.396	0	18.526	1.335	0	8.77229	121.271	12.4097
NM_010603	Kcnj12|IRK-2|IRK2|Kir2.2|MB-IRK2|-|11 B2|11 37.96 cM|protein-coding	0	0	0	0	0	0	0	0	12.159	12.159
NM_001002005	Panx2|-|-|15E3|15|protein-coding	0	0	0	0	0	0	0	0	12.159	12.159
NM_013494	Cpe|CPH|Cph-1|Cph1|R74677|fat|-|8 B3.1|8 32.3 cM|protein-coding	34.205	4.89	0.382	6.976	0	0	144.012	27.2093	342.054	12.1256
NM_001039593	1700015E13Rik|-|-|1|1 H3|protein-coding	0	1.505	3.053	0	0	0.668	0	0.746571	21.118	12.0911
NM_010097	Sparcl1|Ecm2|Sc1|hevin|mast9|-|5 50.55 cM|5 E4|protein-coding	0	1.128	8.778	8.527	145.122	0	4.966	24.0744	302.697	12.0719
NM_001080814	Fat3|9430076A06Rik|D430038H04Rik|Gm1132|Gm510|MFAT3F|-|9|9 A2|protein-coding	436.457	1.505	0.382	0.775	23.672	2.671	22.347	69.687	849.854	12.0228
NM_175495	Gpr150|C030001A19Rik|PGR11|-|13|13 C1|protein-coding	0.456	0.752	0	0	0	2.003	2.483	0.813429	21.758	11.9983
NM_033474	Arvcf|-|-|16 A3|16 11.37 cM|protein-coding	54.728	62.443	32.058	51.161	49.403	124.185	86.904	65.8403	800.258	11.9727
NM_022723	Scube1|7330410C13Rik|A630023E24Rik|-|15|15 E1|protein-coding	0	0	0	3.101	19.555	5.341	0	3.99957	59.835	11.968
NR_028280	Prr18|9630019K15Rik|-|17|17 A1|protein-coding	2.28	6.395	9.923	0.775	12.351	4.006	0	5.10429	72.954	11.9513
NM_181071	Tanc2|3526402J09Rik|5730590C14Rik|-|11|11 E1|protein-coding	858.321	2388.26	172.119	606.951	1058.05	82.122	161.393	761.031	9107.14	11.9511
NM_011985	Mmp23|CA-MMP|-|4|4 E2|protein-coding	3.649	7.899	6.869	6.201	0	1.335	4.966	4.417	64.635	11.9319
NM_027544	Ggnbp1|0610031G08Rik|mdf|-|17|17 A3.3|protein-coding	2.736	9.028	4.58	4.651	17.497	12.686	4.966	8.02057	107.512	11.9185
NM_010910	Nefl|AI847934|CMT2E|NF-L|NF68|Nfl|-|14|14 D3|protein-coding	0	0	0	0	0	0	0	0	11.839	11.839
NM_144841	Otx2|E130306E05Rik|-|14 C1|14 25.36 cM|protein-coding	0	0	0.382	0	0	0	0	0.0545714	12.479	11.8332
NM_009976	Cst3|CysC|-|2 G3|2 73.6 cM|protein-coding	10260.2	3388.48	1482.28	2351.84	12316.8	8443.93	7779.12	6574.66	77454.5	11.779
NM_001310594	Spata13|C79050|ESTM11|X83327|mFLJ00298|-|14 D1|14 31.77 cM|protein-coding	135.452	161.374	1272.38	16.278	541.375	16.692	24.83	309.769	3637.16	11.7037
NM_172443	Tbc1d16|B930087K01|BC026530|Tcd1d16|-|11|11 E2|protein-coding	142.749	296.04	96.936	86.043	521.82	200.299	141.529	212.202	2478.53	11.6252
NM_001285994	Enpp2|ATX|E-NPP 2|Npps2|PD-Ialpha|Pdnp2|lysoPLD|-|15|15 D2|protein-coding	13.682	96.298	3.053	0.775	30.877	0	203.603	49.7554	589.074	11.6061
NM_008606	Mmp11|MMP-11|SL-3|ST3|Stmy3|-|10 C1|10 38.62 cM|protein-coding	4.105	0	5.343	0	8.234	2.671	4.966	3.617	53.436	11.5737
NM_008963	Ptgds|21kDa|L-PGDS|PGD2|PGDS|PGDS2|Ptgs3|-|2 A3|2 17.28 cM|protein-coding	0	0	0	0	0	0	0	0	11.519	11.519
NM_009262	Spock1|Spock|Ticn1|testican|-|13|13 B2|protein-coding	0	0	0	0	0	0	0	0	11.519	11.519
NR_015547	1700009J07Rik|4930535B06Rik|-|10|10 C1|ncRNA	0	0.752	2.29	0	0	0	0	0.434571	16.319	11.3755
NM_023051	Clstn1|1810034E21Rik|Cst-1|Cstn1|-|4|4 E1|protein-coding	133.172	636.468	89.303	40.308	150.268	216.323	166.359	204.6	2319.82	11.2832
NM_027112	Capns2|2310005G05Rik|30K-2|-|8|8 C5|protein-coding	0	22.57	10.304	1.55	19.555	18.695	0	10.382	127.67	11.2168
NR_045728	Gm16617|-|-|14 C2|14 26.75 cM|ncRNA	2.736	0.376	7.633	27.906	20.585	0	2.483	8.817	110.071	11.2123
NM_172610	Mpped1|6230403M19|AW456965|D15Bwg0669e|-|15 E2|15 39.44 cM|protein-coding	0	0	0	0	0	0	0	0	11.199	11.199
NM_054102	Ivns1abp|1190004M08Rik|1700126I16Rik|AA960440|HSPC068|ND1|NS-1|NS1-BP|Nd1-L|Nd1-S|mKIAA0850|-|1|1 G2|protein-coding	693.224	1886.08	2617.27	2368.89	2028.61	895.336	1112.37	1657.4	18555.4	11.1887
NM_001199151	Sncaip|2810407O15Rik|4933427B05Rik|BB104594|SYPH1|-|18|18 D1|protein-coding	55.64	18.056	120.216	0	0	0.668	0	27.7971	319.655	11.1002
NM_001195537	Smpd5|ENSMUSG00000071724|Gm10345|MA-nSMase|-|15|15 D3|protein-coding	21.435	39.121	12.976	24.805	27.789	10.015	2.483	19.8034	230.062	11.0589
NM_001164225	Fbxl16|BC042620|Scirr1|-|17|17 A3.3|protein-coding	5.473	13.918	3.816	3.876	14.409	4.674	4.966	7.30457	91.513	11.0196
NM_176848	Fbxo2|FBG1|FBX2|Fbs1|Fbs2|NFB42|Prpl4|-|4 E2|4 78.68 cM|protein-coding	0	0	0.763	0.775	0	0	0	0.219714	13.439	11.0182
NM_138949	Zfp286|BC027023|-|11|11 B2|protein-coding	1.824	7.899	10.686	3.876	0	2.003	4.966	4.46486	60.155	11.0076
NM_027495	Tmem144|1110057I03Rik|5730537D05Rik|-|3|3 F1|protein-coding	74.339	34.983	9.541	9.302	18.526	20.698	136.563	43.4217	485.402	10.9271
NM_001177412	Usp35|Gm1088|Gm493|-|7|7 E1|protein-coding	128.155	115.106	108.385	65.114	150.268	26.707	62.074	93.687	1031.92	10.8982
NR_037698	1500009C09Rik|-|-|15|15 E1|ncRNA	0	0	0	0	0	0	0	0	10.879	10.879
NM_001098171	Pcdh10|6430521D13Rik|6430703F07Rik|OL-pc|mKIAA1400|-|3|3 C|protein-coding	0	0	0	0	0	0	0	0	10.879	10.879
NM_008083	Gap43|B-50|Basp2|GAP-43|-|16 B4|16 28.37 cM|protein-coding	0	0	0	0	0	0	0	0	10.879	10.879
NM_007724	Cnga2|CNG2|Cnca|Cncg4|OCNC1|-|X|X A6|protein-coding	0	0	1.527	0	0	0	0	0.218143	13.119	10.7697
NM_008798	Pdcd1|Ly101|PD-1|Pdc1|-|1|1 D|protein-coding	0	1.128	8.778	0	0	0	0	1.41514	25.918	10.7315
NM_153457	Rtn1|Nsp|-|12|12 C3|protein-coding	14.594	281.37	74.419	0.775	297.448	3.338	29.796	100.249	1079.92	10.666
NM_001001488	Atp8b1|AI451886|FIC1|Ic|-|18|18 E1|protein-coding	3.649	2.257	18.7	4.651	11.322	10.015	7.449	8.29186	98.872	10.6407
NM_008940	Klk8|BSP1|Nrpn|Prss19|-|7 B4|7 28.26 cM|protein-coding	0	6.019	16.029	51.936	21.614	32.048	0	18.2351	204.464	10.6297
NM_001310038	Clcf1|BSF-3|Bsf3|CLC|NNT-1|-|19|19 A|protein-coding	2.736	105.326	158.761	151.156	45.286	4.006	34.761	71.7189	769.86	10.5868
NM_010487	Elavl3|2600009P04Rik|Huc|PLE21|mHuC|-|9 A3|9 8.07 cM|protein-coding	0	0	0	2.325	0	0	0	0.332143	14.079	10.5687
NM_001310683	Mapk10|C230008H04Rik|JNK3|JNK3B1|JNK3B2|SAPK(beta)|Serk2|p493F12|p54bSAPK|-|5|5 E5|protein-coding	0	0	0	2.325	0	0	0	0.332143	14.079	10.5687
NM_053248	Slc5a5|NIS|-|8|8 C1|protein-coding	0	6.771	0	0	0	0.668	0	1.06271	21.758	10.5482
NM_016685	Comp|TSP5|-|8 B3.3|8 34.15 cM|protein-coding	3.192	6.395	1.527	0	12.351	1.335	2.483	3.89757	51.516	10.5187
NM_173387	Zfp879|Znf879|-|11|11 B1.3|protein-coding	0	2.633	0.382	0	0	0	0	0.430714	15.039	10.5115
NM_138646	Hps4|2010205O06Rik|AU040608|BLOC-3|C130020P05Rik|le|mKIAA1667|-|5 F|5 54.69 cM|protein-coding	166.009	272.718	248.065	344.947	310.828	78.784	183.739	229.299	2413.89	10.4816
NM_145981	Phyhip|AW049870|C630010D02Rik|Lnap1ip|PAHX-AP#1|PAHX-AP1|-|14|14 D2|protein-coding	0	0	2.671	0	0	0	0	0.381571	14.399	10.4222
NM_001001884	Nckap5l|C230021P08Rik|-|15|15 F1|protein-coding	46.519	468.323	264.475	174.411	94.689	65.431	429.553	220.486	2304.14	10.4031
NM_018760	Slc4a4|AI835705|NBC|NBC1|-|5|5 E2|protein-coding	0.912	4.138	5.343	0	0	0.668	9.932	2.999	40.957	10.2418
NR_073374	4930506C21Rik|-|-|17|17|ncRNA	6.385	4.514	24.043	7.752	0	6.677	2.483	7.40771	85.433	10.1613
NM_025341	Abhd6|0610041D24Rik|AA673485|AV065425|-|14|14 A1|protein-coding	0.912	10.909	62.589	31.006	59.695	20.03	17.381	28.9317	303.657	10.145
NM_009370	Tgfbr1|ALK5|AU017191|Alk-5|ESK2|TGFR-1|TbetaR-I|TbetaRI|-|4 B1|4 26.02 cM|protein-coding	2814.85	1953.79	1352.53	2929.33	2955.95	564.175	1596.55	2023.88	20509.5	10.1287
NM_026740	Slc46a1|1110002C08Rik|D11Ertd18e|HCP1|Pcft|-|11 B5|11 46.74 cM|protein-coding	122.682	210.651	72.893	10.852	44.257	22.701	119.182	86.174	880.892	10.105
NM_178267	Zfp827|2810449M09Rik|D630040G17Rik|Znf827|-|8|8 C1-C2|protein-coding	11.858	25.579	56.864	6.201	17.497	4.006	47.176	24.1687	254.06	10.0943
NM_009023	Rapsn|43kDa|Nraps|Raps|rapsyn|-|2 E1|2 50.44 cM|protein-coding	28.732	0	0	0	14.409	0	2.483	6.51771	75.834	10.0874
