# Supplementary material for: SALL1 enforces microglia-specific DNA binding and function of SMADs to establish microglia identity
Source: Nat Immunol. 2023 Jun 15;24(7):1188–99. doi: 10.1038/s41590-023-01528-8 (PMC10307637; doi:10.1038/s41590-023-01528-8)
Supplement: Source Data — Statistical source data with tabs for each figure/extended data figure. [file 41590_2023_1528_MOESM4_ESM.xlsx]

## Sheet: Fig. 1c
Sall1 TPM
WT	Het EKO	EKO
598.249	277.278	0.726
669.613	222.103	0.919
541.064	327.46	5.649

## Sheet: Fig. 2c
Axl TPM
WT	Het EKO	EKO
3.295	48.741	358.256
5.715	42.24	384.216
5.019	39.032	311.756
Tnf TPM
WT	Het EKO	EKO
23.138	25.8	128.623
16.183	37.202	120.585
17.368	20.811	185.454
Apoe TPM
WT	Het EKO	EKO
304.546	1402.53	45585.9
221.304	1700.97	28673.9
300.648	1554.57	27675.6
C3 TPM
WT	Het EKO	EKO
0.301	1.825	14.51
0.155	2.003	15.191
0.107	2.158	16.183

## Sheet: Fig. 2d
Selplg TPM
WT	Het EKO	EKO
3187.28	1897.11	475.788
2769.11	1802.68	479.744
2494.95	2327.33	509.389
Crybb1 TPM
WT	Het EKO	EKO
284.393	299.674	58.317
297.965	223.034	66.329
373.333	259.609	60.267
Tmem119 TPM
WT	Het EKO	EKO
2813.3	1629.73	832.16
2663.43	1509.46	929.682
2333.77	1984.65	863.753
P2ry12 TPM
WT	Het EKO	EKO
4910.69	3004.62	1078.9
5166.54	2263.12	1291.63
4313.68	3537.2	1751.04

## Sheet: Fig. 2f
Sall3 TPM
WT	Het EKO	EKO	MG	Engrafted
56.693	66.498	57.25	36.123	0.163
75.479	58.767	84.315	25.244	0.163
58.976	74.65	49.011	31.895	0.163
			24.569	0.125
Ccr2 TPM
WT	Het EKO	EKO	MG	Engrafted
3.639	1.6	0.396	0.495	16.967
4.302	0.817	0.471	1.524	35.868
3.972	1.436	0.85	0.761	22.845
			0.731	38.55
Lgals3 TPM
WT	Het EKO	EKO	MG	Engrafted
0.839	0.836	1.346	12.304	57.96
2.307	2.446	1.759	18.728	79.363
1.098	1.257	1.945	14.254	69.629
			24.857	118.41

## Sheet: Fig. 5c
Sall1 TPM
WT	Smad4 KO
567.229	163.631
594.427	104.383
656.24
625.091
Tmem119 TPM
WT	Smad4 KO
2154.46	148.139
2155.04	166.373
2086.91
1986.3
P2ry12 TPM
WT	Smad4 KO
6840.64	1562.29
7134.87	1396.31
6750.34
6746.56
Crybb1 TPM
WT	Smad4 KO
757.755	160.974
733.906	118.364
863.763
741.677
Olfml3 TPM
WT	Smad4 KO
2289.68	610.281
2216.28	615.509
2273.6
2123.56

## Sheet: Fig. 5d
Apoe TPM
WT	Smad4 KO
1263.64	16656.1
801.39	21124.1
1047.39
1153.33
Axl TPM
WT	Smad4 KO
4.946	104.888
2.807	109.343
2.663
2.844
Mrc1 TPM
WT	Smad4 KO
51.467	1161.63
32.739	1178.95
38.825
76.562
Cybb TPM
WT	Smad4 KO
1.781	256.787
0.76	271.404
0.502
0.472
C3ar1 TPM
WT	Smad4 KO
52.447	336.109
49.737	324.837
44.05
59.979

## Sheet: Ext. Fig. 3c
Prefrontal Cortex
Genotype:	WT	EKO
Phenotype assessed:	Surface Area	Surface Area
	3001.93	1278.51
	3151.3	1151.39
	3263.01	1449.67
	3327.82	1171.39
	3227.86	1487.26
	3613.51	1253.7
	3047.46	1202.54
	3460.11	1190.76
	3337.95	1513.95
	3382.33	1338.95
	3005.9	1495.85
	3091.77	1312.34
	3341.8	1523.76
	3012.55	1391.21
	3077.33	1295.88
	3300.07	1572.79
	3205.91	1496.6
	3113.5	1523.81
	3154.69	1179.14
	3002.68	1429.96
	3380.83	1188.21
	3556.7	1387.76
	3067.84	1185.91
	3303.01	1578.77
	3430.71	1401.99
	3572.23	1382.51
	3306.93	1177.33
	3615.28	1279.16
	3184.97	1311.86
	3477.21	1418.46
	3445.07	1112.7
	3110.61	1478.04
	3174.68	1468.87
	3326.69	1111.13
	3056.46	1254.92
	3627.03	1144.64
	3240.36	1235.91
	3059.57	1131.72
	3001.41	1272.72
	3393.56	1320.2
	3086.76	1111.81
	3506.8	1327.52
	3447.37	1456.39
	3336.64	1560.05
	3551.91	1319.78
	3064.69	1380.89
	3089.45	1224.81
	3646.66	1181.3
	3374.92	1302.75
	3015.69	1558.86
	3653.07	1300.61
	3020.03	1477.5
	3363.29	1268.43
	3014.38	1329.94
	3431.73	1382.06
	3148.88	1128.3
	3318.41	1402.21
	3649.45	1492.5
	3660.25	1414.48
	3323.5	1163.83
	3296.77	1250.45
	3214.55	1437.52
	3173.52	1395.37
	3396.28	1194.91
	3409.54	1108.76
	3105.12	1543.2
	3016.24	1281.64
	3148.24	1414.37
	3278.35	1241.28
	3249.5	1308.37
	3483.43	1140.19
	3525.48	1193.06
	3128.71	1273.37
	3032.89	1451.27
	3688.43	1245.81
	3566.49	1541.24
	3084.64	1549.85
	3542.61	1567.9
	3454.34	1234.72
	3338.22	1450.09
	3691.68	1260.54
	3219.44	1546.37
	3511.64	1230.81
	3184.96	1407.87
	3296.01	1112.63
	3103.83	1596.31
	3357.49	1556.81
	3230.97	1505.39
	3689.53	1551.01
	3068.32	1250.01
	3184.59	1226.62
	3478.11	1124.56
	3465.65	1382.6
	3357.56	1549.35
	3210.21	1189.43
	3002.73	1246.16
	3353.56	1301.84
	3555.27	1202.1
	3654.57	1536.71
	3676.83	1367.29
	3622.87	1372.99
	3613.31	1364.47
	3376.03	1414.09
	3431.26	1178.65
	3048.2	1453.29
	3590.85	1117.97
	3219.69	1144.57
	3279.04	1441.91
	3441.89	1531.49
	3266.58	1271.85
	3450.23	1414.48
	3503.61	1364.87
	3656.38	1461.68
	3459.08	1445.04
	3349.19	1143.94
	3404.49	1500.56
	3360.73	1338.4
	3343.57	1386.79
	3627.13	1588.14
	3199.61	1330.48
	3689.87	1307.34
	3452.55	1309
	3079.86	1596.01
	3420.81	1118.95
	3420.77	1227.75
	3080.68	1428.54
	3250.86	1459.88
	3370.65	1527.43
	3001.05	1461.34
	3049.5	1588.44
	3431.32	1376.45
	3356.83	1539.77
	3036.68	1549.36
	3038.73	1139.07
	3352.17	1394.24
	3376.25	1168.65
	3537.31	1441.89
	3085.29	1389.94
	3048.52	1416.72
	3463.96	1362.4
	3091.77	1230.73
	3461.22	1260.86
	3675.79	1427.14
	3087	1235.88
	3094.32	1457.25
	3070.83	1208.99
	3467.3	1235.21
	3165.9	1470.65
	3361.58	1196.27
	3456.72	1254.01

## Sheet: Ext. Fig. 3d
Prefrontal Cortex
Genotype:	WT	EKO
Phenotype assessed:	Soma Area	Soma Area
	34.679	73.617
	39.204	52.682
	57.06	62.274
	59.485	49.682
	65.57	86.554
	52.781	104.036
	56.273	62.127
	40.041	70.046
	36.4	57.798
	53.371	80.518
	48.895	58.241
	45.353	65.668
	35.072	54.306
	28.825	78.255
	69.942	55.043
	47.714	94.74
	42.746	70.145
	38.122	76.105
	25.825	74.974
	40.188	49.45
	40.483	57.729
	37.876	111.664
	38.417	69.308
	26.218	54.552
	54.6939	43.927
	46.2831	46.189
	48.029	37.483
	34.8026	44.398
	42.8344	69.057
	47.891	68.5128
	53.6123	109.36
	26.2925	78.0405
	25.3298	71.0884
	52.1667	78.1458
	39.1415	71.4512
	26.6724	68.7475
	41.7558	70.3523
	35.8516	80.2843
	47.5402	69.6313
	33.8187	76.7694
	40.3966	81.8469
	51.3625	83.4063
	51.8073	65.3127
	43.7968	47.3675
	54.4348	75.3672
	51.2565	74.1127
	34.528	65.4617
	32.2617	72.8625
	49.4084	69.0254
	32.6257	66.6936
	30.2129	83.7513
	47.758	78.302
	51.0658	69.3222
	52.2102	81.7598
	25.8033	78.2666
	37.3383	83.2995
	36.342	72.9503
	26.6981	72.4895
	25.7638	75.6345
	25.863	78.7198
	30.4839	78.8405
	42.4257	71.6067
	45.9533	67.0333
	52.4276	69.6614
	44.297	83.5686
	42.3956	84.7315
	48.3947	80.0346
	30.922	77.0383
	38.4141	75.4279
	53.7118	73.5402
	39.5566	84.904
	46.6113	70.809
	27.7946	84.4979
	51.5569	79.749
	41.1649	71.9341
	46.4198	82.6919
	38.8577	78.9464
	34.0201	84.3871
	47.7475	82.8697
	25.9682	81.407
	31.6255	70.98
	35.2154	66.6005
	37.6377	83.0902
	39.2458	80.2457
	38.9943	73.2029
	48.1174	68.7662
	51.0212	71.7914
	28.7238	65.2856
	40.4086	68.7361
	39.8506	78.1786
	41.11	68.5584
	48.1861	84.8813
	42.4347	74.923
	52.5388	77.683
	25.5095	80.1285
	34.6289	70.385
	34.9713	67.658
	50.9557	78.1322
	49.8432	74.6688
	45.7311	65.8688
	36.8877	75.1271
	30.2295	84.8902
	26.9079	77.7585
	48.7889	77.2382
	47.2723	66.8947
	42.657	68.6621
	49.2208	84.3485
	47.9688	75.3265
	29.841	74.5855
	43.3017	66.1393
	50.6243	71.3602
	48.6065	73.1044
	30.5805	83.1294
	43.4704	71.415
	33.0356	74.3536
	40.2732	81.3447
	34.5531	83.3643
	38.4955	75.0218
	43.0829	73.7584
	29.5186	65.3516
	51.674	80.7527
	34.9817	83.6027
	36.0462	84.3336
	41.7088	77.7025

## Sheet: Ext. Fig. 3e
Prefrontal Cortex
Genotype:	WT	EKO
Phenotype assessed:	Density	Density
	332	235
	345	195
	341	212
	342	245
	357	227
	373	248
	302	268
	301	221
	351	189
	356	185
	382	183
	365	195
	282	228
	353	251
	320	262
	300	229
	346	215
	288	230
	298	217
	312	234
	287	211
	267	220
	302	212
	331	208
	384	272
	281	225
	322	201
	327	231
	323	209
	348	206
	274	215
	253	222
	288	232
	318	251
	254	295
	364	239
	321	278
	273	222
	295	192
	325	196
	332	219
	322	241
	355	201
	336	232
	371	211
	289	214
	226	216
	254	216
	231	228
	243	185
	257	203
	261	213
	273	214
	227	217
	252	218
	279	235
	377	182
	362	201
	369	242
	335	211
	353	205
	378	225
	375	256
	371	240
	370	187
	376	215
	374	200
	323	208
	364	198
	319	237
	288	205
	262	212
	277	190
	275	192
	278	210
	290	212
	294	195
	211	221
	282	204
	230	253
	315	207
	371	229
	363	219
	382	220
	364	276
	338	200
	389	242
	352	186
	319	250
	330	182
	342	207
	378	217
	349	291
	349	194
	303	231
	400	209
	373	210
	304	206
	336	216
	359	209
	390	259
	390	259
	306	222
	339	229
	395	252
	361	209
	339	214
	329	203
	312	255
	306	253
	319	211
	360	189
	318	218
	308	203
	367	213
	301	214
	334	201
	315	237
	335	237
	336	231
	309	209
	343	218
	340	200
	326	206
	303	202
	319	212
	381	225
	309	240
	305	232
	306	241
	318	261
	342	202
	344	190
	373	188
	319	177
	306	172
	301	190
	317	201
	366	215
	304	220
	364	232
	322	224

## Sheet: Ext. Fig. 3h
Hippocampus
Genotype:	WT	EKO
Phenotype assessed:	Surface Area	Surface Area
	2978.83	1156.31
	2850.55	1059.01
	2843.66	1071.07
	2768.45	1061.1
	2746.65	1115.84
	2981.27	1186.85
	2822.48	960.283
	2627.91	1116.49
	2787.66	1149.18
	2627.59	1016.56
	2757.11	1059.29
	2802.7	1021.6
	2928.8	1139.81
	2795.36	1133.84
	2667.45	1135.35
	2921.1	1069.99
	2865.02	1014.54
	2794.48	1070.19
	2634.8	1990.47
	2607.56	965.984
	2961.76	1055.92
	2872.51	1156.96
	2744.57	1991.56
	2625.89	1096.56
	2624.09	1027.15
	2790.52	1135.49
	2848.66	1137.24
	2884.89	1084.15
	2611.43	1083.53
	2750.96	1093.72
	2931.72	1034.62
	2689.65	960.469
	2990.65	1007.65
	2847.34	1999.24
	2866.63	1059.98
	2611.51	1105.87
	2625.11	1089.17
	2884.79	1124.28
	2768.99	1129.12
	2823.03	1043.34
	2847.24	1079.45
	2650.57	1192
	2942.76	980.834
	2746.74	972.731
	2944.7	1133.86
	2956.76	1180.12
	2773.04	960.798
	2856.97	1198.15
	2802.81	1022.9
	2798.22	1007.3
	2713.76	966.929
	2944.7	963.015
	2991.45	1025.78
	2860.94	1151.18
	2796.87	970.232
	2959.61	1147.34
	2770.04	1086.03
	2784.83	1164.34
	2644.41	1189.01
	2827.86	963.064
	2830.33	1007.1
	2643.62	991.899
	2649.94	1058.03
	2709.46	1050.24
	2625.77	1199.82
	2610.99	1094.05
	2835.31	1010.54
	2918.45	1037.42
	2784	1124.78
	2646.2	1024.6
	2791.73	1083.06
	2609.82	1126.34
	2623.39	989.231
	2785.72	1024.44
	2656.21	1134.1
	2737.3	1078.22
	2714.22	1028.46
	2680.33	1026.38
	2715.21	1005.64
	2651.58	1041.08
	2700.33	1038.83
	2978.59	953.129
	2896.55	1087.53
	2747.31	1105.45
	2794.71	1096.12
	2839.26	1184.21
	2729.25	1024.53
	2713.93	1179.54
	2668.96	1053.93
	2877.21	1024.34
	2980.04	1173.18
	2695.43	1088.16
	2900.96	1150.38
	2897.66	1061.6
	2903.9	980.851
	2950.11	1057.62
	2776.2	1025.97
	2855.46	1008.94
	2804.28	1042.16
	2672.03	1095.93
	2877.34	1015.92
	2915.03	1067.95
	2806.08	1103.6
	2929.26	970.278
	2615.06	1173.22
	2867.29	1006.65
	2751.93	1153.39
	2895.7	1077.82
	2976.16	1073.04
	2940.99	1193.12
	2950.98	1034.81
	2794.84	1037.98
	2780.77	1049.47
	2944.63	1096.76
	2991.81	1107.23
	2915.87	1178.4
	2863.99	1019.39
	2722.39	1181.95
	2927.7	1119.88
	2811.94	1169.43
	2783.9	1014.35
	2888.74	1101.66
	2612.46	1119.56
	2830.02	1168.7
	2795.99	1091.12
	2691.67	1139.23
	2786.37	1125.12
	2646.6	1165.28
	2607.42	1084.68
	2652.41	1157.77
	2799.18	1035.73
	2859.99	953.613
	2772.45	1156.02
	2810.65	1092.55
	2990.13	1131.58
	2795.44	1052.59
	2837.38	1042.85
	2637.76	1159.04
	2859.17	1026.78
	2612.64	1106.03
	2910.93	1105.76
	2833.01	976.598
	2887.3	998.441
	2737.61	1147.84
	2933.06	1157.45
	2798.62	1062.11
	2926.77	1152.37
	2749.92	1128.62
	2776.23	1050.32
	2857.57	1106.93

[truncated: 8 more sheets: Ext. Fig. 3i, Ext. Fig. 3j, Ext. Fig. 3m, Ext. Fig. 3n, Ext. Fig. 3o, Ext. Fig. 3r, Ext. Fig. 3s, Ext. Fig. 3t]
